# Supplementary material for: Clinical phenotype and functional influence of GRIN2A variants in epilepsy‐aphasia syndrome
Source: Epilepsia Open. 2024 Oct 30;9(6):2306–18. doi: 10.1002/epi4.13057 (PMC11633710; doi:10.1002/epi4.13057)
Supplement: Supplementary file 3 — Table S4. [file EPI4-9-2306-s002.xlsx]

## Sheet: Sheet1
Table S4	clinical information and functional alterations of reported GRIN2A missense mutations
patient number	cDNA change	protein change	Domains	Origin	Epileptic syndrome (or other diagnosis)	seizure type	DD	ID	age at study	gender	seizure onset	seizure outcome	speech language problems	other clinical features	Functional study	references
1	2T>C	M1T	ATD	inherited	LKS		no	mild	7	F	3.5	ongoing	yes	Continuous left CTS,multifocal, bifrontocentral, right occipital discharges	NA	PMID: 23933818
2	2T>C	M1T	ATD	inherited	LKS		no	mild	6	F	2	offset after 2.5 years	yes	Very frequent bilateral independent CTS continuous in sleep	NA	PMID: 23933818
3	2T>C	M1T	ATD	NA	unclassified	focal seizures										PMID: 29358611
4	236C>G	P79R	ATD	inherited	CSWS	Nocturnal GTCS	no	yes		M	6		yes	Severe attention deficits proband	normal Glu EC50 Gly EC50 10-fold decrease in current amplitude decreased sensitivity to zinc inhibition 4-fold	PMID: 23933819 PMID: 27288002
5	237C>G	P79R	ATD	inherited	normal					M				siblings nornal		PMID: 23933819
6	238C>G	P79R	ATD	inherited	BECTS					F				mother		PMID: 23933819
7	239C>G	P79R	ATD	inherited	BECTS					M				uncle		PMID: 23933819
8	240C>G	P79R	ATD	NA	BECTS					F				grandma		PMID: 23933819
9	241C>G	P79R	ATD		focal seizures											PMID: 29358611
10	422C>T	T141M	ATD		TLE											PMID: 26220384
11	547T>A	F183I	ATD	inherited	BECTS	rolandic seizures	no	mild		M			yes		no detectable effects	PMID: 23933819 PMID: 27288002
12	551T>G	I184S	ATD	inherited	CSWSS	Absence, atonic	no	yes		M	4		yes	Right frontal cortical dysplasia in brain MRI	decreased amplitude increased τdeactivation	PMID: 23933820 PMID: 27288002 PMID: 28611597
13	652C>T	Q218X	ATD	inherited	no seizures		yes	Mild to moderate		M			yes	Microcephaly,behacioral abnormalities,Muscular hypotonia, facial dysmorphism EEG Bilateral independent centro-temporal spikes, activation in sleep, but no electrical status in sleep (ESES)		PMID: 20890276
14	652C>T	Q218X	ATD	inherited	focal seizures	First complicated febrile seizures at the age of 11 months, focal seizures until age of 3 years	NA	yes		F	11mo	seizure free after 3		EEG Bilateral independent centro-temporal spikes		PMID: 20890276
15	652C>T	Q218X	ATD	NA	unclassified	Seizures within the first year of life, seizures disappeared in adolescence	NA	NA		F						PMID: 20890276
16	691T>C	C231R	ATD	NA	ABPE		NA	NA		M			NA			PMID: 29056244
17	692G>A	C231Y	ATD	inherited	LKS	FS, GTCS	yes	mild		M	3		yes		little surface expression and current ampitude	PMID: 23933819 PMID: 27288002
18	692G>A	C231Y	ATD	inherited	focal seizures					M				EEG focal CTS siblings		PMID: 23933819
19	692G>A	C231Y	ATD	inherited	focal seizures					F				EEG focal CTS siblings		PMID: 23933819
20	692G>A	C231Y	ATD	NA	focal seizures	focal seizures										PMID: 29358611
21	728C>T	A243V	ATD	NA	BECTS	rolandic seizures	no	learning problems		M	5.5		no		decreased sensitivity to zinc inhibition	PMID: 23933819
22	869C>T	A290V	ATD	NA	BECTS	rolandic seizures	no	no		F	8.3		no		no detectable effects	PMID: 23933819 PMID: 27288002
23	883G>A	G295S	ATD	de novo	Rolandic epilepsy	PS	no	no		M	10		no		no detectable effects	PMID: 23933820 PMID: 27288002
24	905C>T	A302V	ATD	NA	epileptic encephalopathy		GDD	NA	3	M						PMID: 28600779
25	989C>T	P330L	ATD	inherited	west syndrome-ABPE	Infantile Spasms,dialeptic, daily	yes	mild	12	F	11mo		mildly impaired			PMID: 28109652
26	1108C>T	R370W	ATD	NA	BECTS	Nocturnal focal sz., postictal hemiparesis	no	no		F	7		no		decreased sensitivity to zinc inhibition	PMID: 23933819 PMID: 27288002
27	1232T>A	L411Q	S1	de novo	EE	focal seizures	severe	severe			3	Seizure free (age 8-9 y)	yes			PMID: 30544257
28	1306T>C	C436R	S1	de novo	ABPE	Nocturnal GTCS, atonic seizures	no	no		F	4		yes		decreased surface expression and current ampitude decreased glu50(0.6) increased gly 50(1.5-fold)	PMID: 23933819 PMID: 27839871 PMID: 27288002 PMID: 28242877
29	1306T>C	C436R	S1	NA	ABPE	Nocturnal GTCS, atonic seizures	no	no					mildly impaired			PMID: 23933819 PMID: 29358611
30	1341T>A	N447K	S1	NA	BECTS	nocturnal PS GTCS	no	no		M	9	seizure-free after medication(VPA LTG)	no		increased current density, Mg IC50 decreased glu EC50 no significant change in Zn response	PMID: 28936771
31	1364G>A	C455Y	S1	NA	ABPE		NA	NA		F			NA			PMID: 29056244
32	1447G>A	G483R	S1	inherited	CSWSS	PS	yes	yes		F	4		yes	siblings	decreased amplitude increased Glu EC50 decreased τw decreased surface expression	PMID: 23933820 PMID: 27839871
33	1447G>A	G483R	S1	inherited	ABPE, dysphasia		yes	yes		M			yes	EEG CTS siblings		PMID: 23933820
34	1492G>A	G498S	S1	de novo	CSWSS	focal seizures	mild	mild			8					PMID: 30544257
35	1493G>A	G498D	S1	NA	CSWSS	nightly clonic seizures focal seizures of the left lip and arm, secondary GTCS, absences		mild	8	F	4		sometimes limited speech comprehension			PMID: 28109652
36	1510C>T	R504W	S1	inherited	CSWSS	CPS	no	yes		F	4		yes	ADHD siblings	increased τw decreased surface expression	PMID: 23933820 PMID: 27839871
37	1510C>T	R504W	S1	inherited	CSWSS	CPS	no	yes		M	5		yes	ADHD siblings		PMID: 23933820
38	1517T>C	V506A	S1	inherited	EE Unclassified epilepsy ?	Focal seizures Myoclonus Atypical absence	yes	yes		M	4			＞100 times per day refreactory,Clobazam, felbamate, vagus nerve stimulator EEG,Generalized bisynchronous 2-2.5 Hz slow spike waves and left frontotemporal discharges and electrographic seizure from the left centrotemporal region.	decreased Glu EC50 increased surface expression	PMID: 24125812 PMID: 27839871
39	1552C>T	R518C	S1	NA	LKS		yes	yes								PMID: 29655203 PMID: 27839871
40	1553G>A	R518H	S1	inherited	CSWS	partial seizures	no	no		F	2		yes	siblings	little amplitude decreased surface expression significantly decreased open time (800 times, single-channel)	PMID: 23933820 PMID: 27839871
41	1554G>A	R518H	S1	inherited	ABPE	partial seizures	no	no		M	3		yes	siblings		PMID: 23933820
42	1555G>A	R518H	S1	NA	verbal dyspraxia	no seizures	no	no		M			yes	father		PMID: 23933820
43	1556G>A	R518H	S1	NA	CSWS		no						yes			PMID: 24828792
44	1580C>G	P527R	S1	NA	unclassified		yes	yes								PMID: 29655203
45	1592C>T	T531M	S1	inherited	IEAD		mild	mild	12	M	7	seizure free (age 11 y)	yes	Intermittent discharges inclusters from left posterior hemisphere. High voltage bilateral discharges (awake recording only) siblings	little amplitude decreased surface expression significantly decreased open time (800 times, single-channel)	PMID: 23933818 PMID: 27839871
46	1592C>T	T531M	S1	inherited	IEAD		no	borderline	11	M	11	seizure free (age 11 y)	yes	Bilateral CTS during drowsiness & sleep siblings		PMID: 23933818
47	1592C>T	T531M	S1	inherited	CSWS		mild	mild	9	F	6.5	ongoing	yes	Multifocal discharges from mid parietaland independent bilateral bioccipitalregions. Very frequent in awake state and continuous in sleep (CSWS) siblings		PMID: 23933818
48	1592C>T	T531M	S1	inherited	no seizures		NA	yes		F			yes	mother		PMID: 23933818
49	1595G>T	G532V	S1	De novo	unclassified											PMID: 30544257
50	1643C>T	S545L	S1-M1		no seizures				11	F			yes	abnormal EEG with ESES-like features, although the spikes are not sleep-activated and normal sleep architecture is present.	increased glu(1.6-fold) gly(1.3-fold) EC50 decreased Popen(2-fold)	PMID: 37000222
51	1643C>T	S545L	S1-M1	inherited	no seizures				8	M			yes	less impressive abnormalities on EEG		PMID: 37000222
52	1643C>T	S545L	S1-M1	inherited	no seizures				38	M			yes			PMID: 37000222
53	1642G>C	A548P	S1-M1	NA	LKS		no	no								PMID: 37000222
54	1642G>A	A548T	S1-M1	de novo	LKS	FS, PS	yes	yes		F	6		yes	attention deficit hyperactivity disorder	little amplitude increased GLU EC50(4-fold) GLY EC50(2-fold)	PMID: 23933820 PMID: 28095420
55	1651G>A	E551K	S1-M1		Inborn genetic diseases										decreased GLU(6.7-fold) GLY(4.6-fold) EC50 decreased H+ inhibition increased τw(3.4-fold) Popen(2-fold)	PMID: 37000222
56	1655C>G	P552R	S1-M1	De novo	EE		profound	profound		F	9mo		yes,aphasia(didn't develop speech)	spasticity	decreased Glu EC50(1/10) Gly EC50(1/20) increased rise time(60 times) τ(fast and slow) Neurotoxic effects in primary neuronal culture decreased Popen increased mean close time	PMID: 23033978 PMID: 28095420
57	1661G>C	S554T	S1-M1	De novo		no seizures	yes	mild	9	F	2			walking at 26m, first words at 30 m. At 6 years she knew 200 words. Mild hypotonia MRI dilatation of perivascula spaces and tonsillar herniation of 4 mm	decreased GLU(4.5-fold) GLY(5-fold) EC50 increased mg(1.5fold) zn IC50(2.6-fold) decreased H+ inhibition increased τw(3.4-fold) Popen(4-fold) increased surface expression	PMID: 37000222
58	2326G>T	R586K	M1-M2	inherited	EE	GTC and partial seizures	profound	profound		M	3					PMID: 24848745 PMID: 25497044
59	1770A>C	K590N	M1-M2	inherited	JME	Myoclonic, GTCS	no	no	20	F	11	seizure free(with LTG)		3-5 Hz generalized spike-waves and polyspike-waves	increased surface expression	PMID: 34720871
60	1832T>A	L611Q	M2	De novo	unclassified		yes	yes					YES	hypotonia, ASD	decreased Glu EC50(1/2)\ Gly EC50(0.75)\ H+ inhibition(1.4-fold) significantly decreased Mg2+ inhibition(IC50＞50-fold) increased τw(3-fold)	PMID: 30544257 PMID: 31429998
61	1841A>G	N614S	M2	de novo	focal epilepsy		severe	severe	2.6	M			yes	ataxia	decreased Glu EC50(1/2)\ Gly EC50(1/2)\ H+ inhibition increased open probability significantly decreased Mg2+ inhibition(8-fold IC50) little current in HEK cells decreased surface expression	PMID: 28109652 PMID: 31429998
62	1841A>G	N614S	M2	de novo												PMID: 25356970
63	1841A>G	N614S	M2	de novo	no seizures		profound	profound					yes,aphasia	EEG NA mild hypotonia,chorea, hand stereotypies,autism spectrum		PMID: 30544257
64	1841A>G	N614S	M2	de novo	no seizures		profound	profound					yes,aphasia	normal EEG,hypermotoric dyskinetic movement disorder,Hypertonia, Bruxism, Hand-Stereotypies, nystagmus, talipes		PMID: 30544257
65	1845C>A	N615K	M2	de novo	EE	epileptic spasms,myoclonies and frequent massive myoclonies	profound	profound	3	F	3mo	persistent	yes,aphasia	EEG Generalized slowing, bilateral independent posterior spikes Behavioral abnormalities,hypotonia	decreased Glu EC50(1/2)\ Gly EC50(1/2) significantly decreased Mg2+ inhibition(50-fold IC50) decreased mean open time/main conductance(4-fold)/Pca/Pna(reduction in calcium permeability) Mg2+ blockade and reduction in current density in cultured primary mouse cortical neurons	PMID: 20890276 PMID: 31429998 PMID: 31249692 PMID: 30604514
66	1845C>A	N615K	M2	NA	EE	Jerks, then GTCS,developed tonic trunk, startles, clonic, intermittent dyscognitive	profound	profound		F	9mo	died at 15	yes	self-injury,progressive microcephaly,athetosis, cataract, duplex kidney,Atrophy in imaging,dysmorphic features EEG,multifocal and generalized epileptiform discharges		PMID: 26648591
67	1844A>G	N615S	M2				profound	profound							reduced sensitivity to external Mg2+ increased Ca2+ permeability τdesensitation increased	PMID: 33420383
68	1903G>A	A635T	M3	de novo	EE	epileptic spasms	profound	profound			7 m	persistent	yes,aphasia	mild hypotonia,myoclonia,quadriplegia		PMID: 30544257
69	1928C>A	A643D	M3	de novo	dystonic cerebral palsy	no seizures	yes	moderate	8	M			yes	retarded psychomotor development, with delayed acquisition of language and motor milestones From the first months of life, he experienced generalized dystonic attacks and hypertonia predominantly affecting the lower limbs repeated EEG recordings, MRI normal convergent strabismus and hypermetropia,obstructive sleep apnea syndrome Recent physical examinations detected dystonic movements and posture…	decreased Glu EC50(1/5)/Gly EC50(1/10) increased Mg IC50(2-fold) Zn IC 50(3-fold) decreased current amplitude	PMID: 29644724
70	1928C>A	A643D	M3	de novo			yes	mild	4	F			yes, better than her siblings	psychomotor development was retarded with delayed acquisition of language and motor milestones mild dystonia of the upper limbs, dyskinesic movements, intentional and postural tremor, and major difficulties in fine manipulation, apraxic gait, and lack of motor coordination convergent strabismus,sleep disturbances
71	1930A>G	S644G	M3	de novo	EE	frequent infantile spasms	profound	profound							decreased Glu EC50(0.06)/Gly EC50(0.09)/H+ inhibition(2-fold)/Zn2+ inhibition increased Popen(6.7-fold) increased τw(44-fold in HEK cells 2-fold in CA1 pyramidal cells of + /S644G mice) S644G/S644G mice exhibited lethal tonic-clonic seizures by mid-third week,+ /S644G mice displayed susceptibility to induced generalized seizures, hyperactivity, repetitive and reduced anxiety behaviours.Multielect…	PMID: 29655203 PMID: 32577763
72	1936A>G	T646A	M3	de novo	EE	epileptic spasms	profound	profound	13mo	F	8m		yes,aphasia	Loss of fixation and beginning of strabism 2 m EEG multifocal epileptiform discharges prominent external CSF spaces, normal myelination		PMID: 28109652
73	1943A>G	N648S	M3	NA	unclassified											PMID: 30544257 PMID: 26633542
74	1945C>G	L649V	M3	de novo	EE		profound	profound					yes,aphasia	severe hypotonia,dysplastic corpus callosum, myelination delay,hypothyroidy, mild facial dysmorphisms		PMID: 23033978
75	1945C>G	L649V	M3	de novo	EE	focal seizures with secondary generalization	profound	profound			9mo		yes,aphasia	Corpus callosum dysplasia, delayed myelination and wide periventricular region pigmentosa, plagiobrachycephaly, upslant palpebral fissures, deep nasal bridge, small nose, alae nasi, long philtrum, cupid bow’s upper lip and bilateral club feet, ADHD		PMID: 30544257
76	1954T>G	F652V	M3	de novo	CSWSS	CPS	profound	profound		M	2		yes	austic features	likely GOF (single channel, increased open time) increase mean close time decreased mean open time	PMID: 23933820
77	1959G>A	M653I	M3	de novo	unclassified		profound	profound	20			persistent				PMID: 30544257
78	1957A​>G	M653V	M3	de novo		focal seizures	profound	profound						severe hypotonia,involuntary movements, paroxysmal dyskinesia, movement abnormality of the tongue Plagiocephaly, Protruding ear, Congenital visual impairment, Mild conductive hearing impairment, Postnatal microcephaly, Limb hypertonia, Plagiocephaly, Protruding ear, Congenital visual impairment, abnormality of eye movement, Impaired smooth pursuit, Mild conductive hearing impairment, Postnatal mi…		PMID: 30544257
79	1961T>C	I654T	M3	de novo	EE	epileptic spasms	profound	profound	7		2mo	persistent	yes,aphasia	severe hypotonia EEG generalized brain atrophy, mildly dilated ventricles, thin splenium of corpus callosum arthrogryposis of 4 extremities and contracture of knees, neonatal contractures of distal joints (elbows, hands / fingers, knees, and pes equinovarus), axial		PMID: 30544257
80	2007G>T	K669N	S2	de novo	CSWSS	PS	no	yes		M	4		Language regression		decreased Glu Glu EC50(3-fold) decreased τw(2-fold) decreased open probability(4-fold) significantly small amplitude decreased surface expression	PMID: 23933820 PMID: 27839871
81	2041C>T	R681X	S2				yes	yes								PMID: 29655203
82	2050A>G	T684A	S2	de novo			yes	yes							no detectable effects	PMID: 28771251 PMID: 30544257
83	2054T>G	V685G	S2	de novo	ABPE	He continued to have daily eye blink/head nod seizures and recurrent (~weekly) convulsions	profound	profound		M	25mo			Video EEG was notable for “relatively stereotyped bilateral and independent central diphasic sharp waves with spread to the vertex > temporal region activated by sleep.” intractable despite trials of multiple anticonvulsants, steroids, IVIG, and ketogenic diet. EEGs remain abnormal with nearly continuous diffuse polyspike/spike wave discharges during sleep. Seizure onset was at 25 months old with…	increased Glu EC50(＞80-fold) decreased τw(2-fold) significantly small amplitude decreased surface expression	PMID: 23933820 PMID: 27839871
84		G688A	S2	de novo									yes			PMID: 28440294
85	2081T>C	I694T	S2	de novo	LKS	CPS	no	yes		F	2.5		Language regression	ADHD features	increased Glu EC50(3-fold) decreased amplitude(1/3) decreased open probability decreased surface expression	PMID: 27839871
86	2084G>A	R695Q	S2	de novo	no seizures		moderate	moderate					dysarthria, imprecise articulation	EEG:normal, mild hypotonia,ataxia,autism spectrum disorder		PMID: 30544257
87	2095C>T	P699S	S2	de novo	BECTS	rolandic seizures	no	no		M	8		no	EEG: CTS	decreased GLU EC50(2/3) decreased surface expression	PMID: 23933819 PMID: 27839871
88	2113A>G	M705V	S2	inherited	BECTS	focal seizures with secondary generalization	no	no		F			speech development delay	EEG:CTS siblings	increased Glu EC50(＜1-fold) decreased surface expression decreased amplitude decreased open probability	PMID: 23933819 PMID: 27839871 PMID: 28242877
89	2113A>G	M705V	S2	inherited	BECTS		no	no		M				siblings		PMID: 23933819
90	2113A>G	M705V	S2	inherited	BECTS		no	no		F				siblings		PMID: 23933819
91	2138T>G	V713G	S2	de novo	unclassified											PMID: 30544257
92	2140G>A	E714K	S2	NA	CSWSS	Two episodes of non-convulsive status epilepticus	no	mild		M	4.5			Mild attention deficit	no detectable effects	PMID: 23933819 PMID: 28242877 PMID: 27839871
93	2146G>A	A716T	S2	de novo	LKS	focal seizures	yes	yes		M	2		speech regression	mild hypotonia ataxia,s lack of motor coordination, At 2 years of age, the patient was readmitted for gait changes and seizures which consisted of clonic activity in the right arm and leg LEV+DIAEPAM language improved after immunotherapy	increased Glu EC50(7-fold) decreased τw decreased surface expression	PMID: 26806548
94	2146G>A	A716T	S2	inherited	ABPE	focal seizures							verbal dyspraxia	siblings-1		PMID: 23933820 PMID: 27839871
95	2146G>A	A716T	S2	inherited	ABPE	focal seizures							verbal dyspraxia	siblings-1		PMID: 23933820
96	2146G>A	A716T	S2	inherited	ABPE	focal seizures							verbal dyspraxia	siblings-1		PMID: 23933820
97	2146G>A	A716T	S2	inherited	ABPE	focal seizures							verbal dyspraxia	siblings-1		PMID: 23933820
98	2146G>A	A716T	S2	inherited	ABPE	focal seizures							verbal dyspraxia	siblings-2		PMID: 23933820
99	2146G>A	A716T	S2	inherited	ABPE	focal seizures							verbal dyspraxia	siblings-2		PMID: 23933820
100	2146G>A	A716T	S2	inherited	ABPE	focal seizures							verbal dyspraxia	siblings-2		PMID: 23933820
101	2146G>A	A716T	S2	NA	ABPE	focal seizures							verbal dyspraxia	ancestor		PMID: 23933820
102	2179G>A	A727T	S2	de novo	BECTS	rolandic seizures	no	no			6		no		increased Glu EC50(＜2-fold) decreased surface expression decreased open probability	PMID: 23933819 PMID: 27839871 PMID: 28242877
103	2179G>A	A727T	S2	inherited	ABPE	focal motor-> second. Generalization, rare, no pharmocoresistence		mild	15	M	9		mildly impaired	siblings		PMID: 28109652
104	2179G>A	A727T	S2	inherited	ABPE	focal motor and dyscog., pharmocoresistence		mild		M	2.5			siblings		PMID: 28109652
105	2191G>A	D731N	S2	de novo	LKS	PS	profound	profound	6	F	5		verbal dyspraxia		no response to glu gly	PMID: 26544041 PMID: 27839871
106	2191G>A	D731N	S2	de novo	unclassified	focal seizures with secondary generalization										PMID: 25046240
107	2191G>A	D731N	S2	inherited	unclassified	focal seizures with secondary generalization						seizure free (late childhood)				PMID: 25046240
108	2191G>A	D731N	S2	inherited	ABPE	GTCS	no	yes	2	F			verbal dyspraxia	EEG:CTS	increased Glu EC50(2000times) significantly decreased amplitude decreased surface expression	PMID: 23933820 PMID: 28242877
109	2191G>A	D731N	S2	NA	no seizures		no	no		F			verbal dyspraxia	mother		PMID: 23933820
110	2197G>A	A733T	S2	NA	unclassified		yes	yes								PMID: 29655203
111	2200G>C	V734L	S2	inherited	BECTS	rolandic seizures	no	no		F	6				increased Glu EC50 decreased τw	PMID: 23933819 PMID: 28242877
112	2200G>C	V734L	S2	inherited	BECTS	rolandic seizures				M						PMID: 23933819
113	2278G>A	G760S	S2	de novo	LKS		NA	NA		F			NA	continuous left CTS,multifocal, bifrontocentral, right occipital discharges		PMID: 29056244
114	2314A>G	K772E	S2	NA	ABPE	FS, rolandic sz	no	yes	2.6	M			no	EEG CTS, multifocal shw	increased Glu EC50 decreased amplitude decreased surface expression decreased open probability	PMID: 23933819 PMID: 28242877
115	2326G>T	D776Y	S2	inherited	BECTS	rolandic seizures	no	no		M			no			PMID: 24848745
116	2326G>T	D776Y	S2	inherited	Rolandic epilepsy	focal motor seizures		mild	9	M			mildly impaired	rare seizure, no AED		PMID: 28109652
117	2427C>A	S809R	S2-M4	de novo	unclassified											PMID: 30544257
118	2434C>A	L812M	S2-M4	de novo	EE	SGTCS frequent myoclonic jerks, having an initiating myoclonic jerk followed by tonic extension of all extremities, which evolved to slow rhythmic movements of the right arm and leg lasting for 5 min. at study, frequent random multifocal myoclonic movements of his extremities,near daily	profound	profound	6.5		18mo		yes,aphasia	absent motor development, axial hypotonia, appendicular hypertonia, and diffuse hyporeflexia. EEGs were reported to possess a diffusely slow and disorganized background with irregularly generalized or lateralized runs of spike and slow wave discharges.. These EEGs were noted to only have very mild activation of the right-sided discharge during sleep and were without any features of electrical sta…	decreased GLU(1/8) GLY(1/8) EC50 decreased Mg2+ inhibition(2.5 fold mg IC50) incrased τw(10-fold) increased Popen mean open time(2-fold)	PMID: 24839611 PMID: 24504326
119	2441T>C	I814T	S2-M4	inherited	BECTS	CPS, GTCS	no	no		M	4.8		no	EEG CTS/occipit spikes al	no detectable effects	PMID: 23933819 PMID: 28242877
120	2450T>C	M817T	M4	de novo		generalized seizures	mild	mild			24mo		speech developmental delay	hypertelorism, downward sland stand palpebral fissures, low dig I implant, broad dig I feet, retrognathia		PMID: 30544257
121	2450T>C	M817T	M4	de novo		generalized seizures	no	no	15mo		15mo		speech developmental delay	tonusdysregulation		PMID: 30544257
122	2449A>G	M817V	M4	de novo	EE	2y old (1) partial complex seizures with secondary generalization consisting of sudden head and eye deviation to the left followed by tonic–clonic movements of extremities for 1–2 min and (2) tonic seizures consisting of sudden tonic posturing of the arms, staring for 5–10 s followed by vocalization. Both seizure types occurred 3–4 times per day. 4y old+ (3) octurnal generalized seizures with shu…	profound	profound		F				dysmorphism,roving nystagmus and bilateral abduction deficits poor motor development prominence of extraaxial cerebrospinal fluid (CSF) spaces with normal myelination and the corpus callosum appeared thin and slightly elongated EEG(14mo) diffuse slowing with background activity at 4–5 Hz with no electroclinical correlation EEG(24mo) absence of the posterior dominant rhythm and diffuse background …	decreased GLU(1/8) GLY(1/8) EC50 decreased Mg2+ inhibition(3 fold mg IC50) incrased τw (8-fold) increased Popen mean open time(2-fold)	PMID: 24903190 PMID: 28126851
123	2453C>A	A818E	M4		unclassified	generalized seizures	moderate	moderate			12mo	seizure-free(3y)	aphasia	Dystonia, ataxia,pes equinus		PMID: 30544257
124	2627T>C	I876T	CTD		TLE											PMID: 26220384
125		I876T	CTD		Autism Spectrum Disorder											PMID: 26220384
126	2636A>G	K879R	CTD	inherited	focal epilepsy		profound(from birth)	profound		F			yes	congenital megacolon, patent foramen ovale, hepatosplenomegaly craniofacial abnormalities consisting of sparse eyebrows, low-set ears and a long philtrum hearing impairment, speech and language difficulties unaffected father	no effects on gating kinetics in HEK293T cells but significantly enhanced protein surface expression Overexpression of GluN2A_K879R in CA1 neurons increased the expression of GluN2A-NMDARs in synapses, enhanced the excitatory postsynaptic currents, inhibited synaptic AMPAR function. GluN2A_K879R knock-in mice showed similar defects in synaptic transmission and exhibited impaired learning and memo…	PMID: 35484243
127	2636A>G	K879R	CTD	inherited	JAE	Absence, GTCS	no	no	27	M	13	seizure free		3 Hz generalized spike-waves and bi-frontal spike-waves	increased surface expression	PMID: 34720871
128	2663C>T	T888M	CTD		EE	intractable generalized convulsive epilepsy with encephalopathy and features of LGS	profound	profound								PMID: 29778030
129	2710A>T	I904F	CTD	NA	BECTS					M				father		PMID: 23933819
130	2710A>T	I904F	CTD	inherited		FS				M				CTS siblings		PMID: 23933819
131	2710A>T	I904F	CTD	inherited	BECTS	Rolandic sz.,astatic sz.	yes	yes	7	M			delayed	siblings,Mild delayed fine,motor skills		PMID: 23933819
132	2710A>T	I904F	CTD	inherited	Rolandic epilepsy	focal seizure left leg-> GTCS					6.5			no AED used		PMID: 28109652
133	2797G>A	D933N	CTD	inherited	LKS	FS, absences	yes	yes		M	1		regression	CTS, ADHD features	no detectable effects	PMID: 23933820 PMID: 28242877
134	2899G>C	V967L	CTD		TLE											PMID: 26220384
135	2927A>G	N976S	CTD		CSWS		no	no		M			no	Dyslexia	no detectable effects	PMID: 23933819 PMID: 28242877
136	2927A>G	N976S	CTD		ABPE	myoclonic absence	no	no		F	3.7		no		no detectable effects	PMID: 23933819 PMID: 28242877
137	3073T>A	S1025T	CTD	NA	MAE	GTCS; myoclonic; atonic; tonic seizures; eyelid myoclonia,daily,pharmocoresistence	no	moderate			34mo		moderately impaired, with start of epilepsy regression mostly in language	EEG ESES seizure pattern generalized ETPs diffuse difficulties in gross motor and fine motor skills, slight suspicion of FCD T of right hemisphere		PMID: 28109652
138	3199C>T	R1067W	CTD	inherited	CAE	Absence, GTCS	no	no	10	F	5	seizure free		3 Hz generalized spike-waves and bi-centrotemporal spike-waves cousins	increased surface expression/ peak current density	PMID: 34720871
139	3199C>T	R1067W	CTD	inherited	MAE	Myoclonic, atonic	no	mild	8	M	3	seizure free	yes	2.5-3.5Hz generalized spike-waves and bi-frontocentral spike-waves Mild language and cognitive disabilities, autistic tendency cousins		PMID: 34720871
140	3228C>A	N1076K	CTD	de novo	self-limited epilepsy with centrotemporal spikes (SeLECTS)	focal to bilateral tonic-clonic seizure during sleep	no	no	5	F		seizure free with Prednisolone+Sulthiame		electroencephalogram revealed continuous spike-and-wave with frequent generalization during about 80% of sleep important social interaction difficulties and unable to acquire new skills		PMID: 36909045
141	3299A>G	E1100G	CTD	inherited	EE	seizures developed consisting of the sudden eye and head deviation followed by tonic–clonic movements of the extremities	yes	yes	2.5	M	6mo			nystagmus, lack of eye contact, and hypotonia EEG spike and slow wave discharges from the right parietooccipital region		PMID: 33623275
142	3751G>A	D1251N	CTD	NA	absence epilepsy		no	no		M				father		PMID: 23933820
143	3751G>A	D1251N	CTD	inherited	ABPE	PS	yes	yes		M	3		language regression	CTS son		PMID: 23933820
144	3827C>G	A1276G	CTD	NA	CSWS											PMID: 23933820
145	3952C>T	R1318W	CTD	de novo	EE	Infantile Spasms,atonic; focal, daily, pharmacoresistence	profound	profound	3	M	18mo	respond to topiramate	severely impaired	slight facial paresis left, tiptoe standing slight suspicion of FCD Typ I frontopolar		PMID: 28109652
146	4126C>A	R1376S	CTD	inherited	CSWS	dialeptic, bilateral tonic, daily, pharmacoresistence							severe expressive and receptive speech delay	continous generalized slow, slow Spike and Wave complexes strabism. global psychomotor delay		PMID: 28109652
147	4135A>G	I1379V	CTD	de novo	JAE	sporadic absences and generalized tonic–clonic seizures on awakening				F						PMID: 26220384
148		G1380A	CTD	inherited		infant spasms	no	no		F	3mo	improved after ACTH	speech and language difficulties	EEG showed hypsarrhythmia		PMID: 30182498
149	4153G>T	D1385Y	CTD	inherited	ABPE		NA	NA		F			NA	CTS		PMID: 29056244
150	4375A>G	S1459G	CTD	de novo			moderate	moderate					yes delay	Facial dysmorphism;Relative microcephaly; MRI Brain: increased signal white matter at level of external capsules bilaterally and periphery of centrum semiovale	increased amplitude,rise time,decay time; increased open time decreased surface expression decreased mEPSC mean frequency and spine density in transfected hippocampal neurons	PMID: 28554332 PMID: 34233182 PMID: 32877683
